# Supplementary material for: Genetic manipulation of cell line derived reticulocytes enables dissection of host malaria invasion requirements
Source: Nat Commun. 2019 Aug 23;10:3806. doi: 10.1038/s41467-019-11790-w (PMC6707200; doi:10.1038/s41467-019-11790-w)
Supplement: Supplementary file 4 — Source Data [file 41467_2019_11790_MOESM4_ESM.xlsx]

## Sheet: Fig 1c-d, Supp Figure 3
						Count 1						Count 2						Count 3
First invasion cycle
Experiment number	Cell type	Heparin/Parasites		Single Invaded	Multiple Invaded	Total number of parasitized RBCs	Total number of RBCs	Parasitemia		Single Invaded	Multiple Invaded	Total number of parasitized RBCs	Total number of RBCs	Parasitemia		Single Invaded	Multiple Invaded	Total number of parasitized RBCs	Total number of RBCs	Parasitemia
1	RBC	hep		4	0	4	1019	0.392542		4	0	4	1015	0.394089
1	RBC	par		68	13	81	1064	7.61278		67	5	72	1017	7.07965
1	BELA	hep		1	0	1	1016	0.0984252		1	0	1	1032	0.0968992
1	BELA	par		57	42	99	1023	9.67742		41	50	91	1009	9.01883
1	CD34	hep		2	0	2	1071	0.186741		2	0	2	1009	0.198216
1	CD34	par		62	47	109	1079	10.1019		75	56	131	1036	12.6448
2	RBC	hep		0	0	0	1051	0		1	0	1	1004	0.0996016
2	RBC	par		53	5	58	1002	5.78842		43	9	52	1002	5.18962
2	BELA	hep		2	0	2	1004	0.199203		0	0	0	1013	0
2	BELA	par		38	36	74	1013	7.30503		46	32	78	1004	7.76892
2	CD34	hep		1	1	2	1016	0.19685		3	0	3	1015	0.295567
2	CD34	par		61	42	103	1021	10.0881		59	31	90	1007	8.93744
3	RBC	hep		2	0	2	1000	0.2		0	0	0	1037	0
3	RBC	par		99	28	127	1022	12.4266		109	18	127	1028	12.3541
3	BELA	hep		1	0	1	1004	0.0996016		1	0	1	1017	0.0983284
3	BELA	par		72	67	139	1003	13.8584		78	81	159	1017	15.6342
3	CD34	hep		2	0	2	1000	0.2		0	0	0	1015	0
3	CD34	par		69	69	138	1008	13.6905		103	56	159	1018	15.6189
Second invasion cycle
1	RBC	hep		0	0	0	1001	0		0	0	0	1004	0
1	RBC	par		93	37	130	1009	12.884		103	27	130	1001	12.987
1	BELA	hep		2	0	2	1010	0.19802		0	0	0	1006	0
1	BELA	par		44	37	81	1000	8.1		15	21	36	1011	3.56083		38	17	55	1034	5.31915
1	CD34	hep		1	1	2	1018	0.196464		0	0	0	1008	0
1	CD34	par		72	56	128	1004	12.749		57	25	82	1011	8.11078		72	41	113	1051	10.7517
2	RBC	hep		0	0	1	1008	0.0992063		0	0	0	1016	0
2	RBC	par		83	11	94	1007	9.33466		66	17	83	1005	8.25871
2	BELA	hep		0	0	0	1004	0		0	0	0	1010	0
2	BELA	par		61	36	97	1003	9.67099		27	24	51	1046	4.87572		59	66	125	1021	12.2429
2	CD34	hep		0	0	0	231	0		0	0	0	298	0		77	49	126	1095	11.5068
2	CD34	par		49	34	83	1010	8.21782		25	25	50	1008	4.96032

## Sheet: Supp Figure 2-4
Experiment 1	Parasitemias from flow cytometry					Experiment 2	Parasitemias from flow cytometry					Experiment 3	Parasitemias from flow cytometry
	BELAs						BELAs						BELAs
	high MOI heparin	high MOI parasites	low MOI heparin	low MOI parasites			high MOI heparin	high MOI parasites	low MOI heparin	low MOI parasites			high MOI heparin	high MOI parasites	low MOI heparin	low MOI parasites
	2.17	14.2	1.82	5.13			2.51	9.28	1.6	2.69			2.81	15.7	1.69	6.15
	2.24	13.4	1.78	5.12				9.83		2.88				16.3		5.83
		14.7		5.09				11.5		2.72				16.3		5.82
	CD34s						CD34s						CD34s
	high MOI heparin	high MOI parasites	low MOI heparin	low MOI parasites			high MOI heparin	high MOI parasites	low MOI heparin	low MOI parasites			high MOI heparin	high MOI parasites	low MOI heparin	low MOI parasites
	1.34	11.3	1.1	3.65			1.79	8.9	1.26	1.98			2.83	16.4	2.18	5.64
	1.52	10.3	1.17	3.78			1.67	9.51	1.38	1.88			2.76	17.4	2.36	5.89
		10.7		4.16				9.7		1.97				17.1		5.82
	RBCs						RBCs						RBCs
	high MOI heparin	high MOI parasites	low MOI heparin	low MOI parasites			high MOI heparin	high MOI parasites	low MOI heparin	low MOI parasites			high MOI heparin	high MOI parasites	low MOI heparin	low MOI parasites
	0.6	12.7	0.14	2.75			0.82	8.76	0.093	0.93			0.78	17.8	0.18	4.26
	0.65	10.8	0.17	3.21			1.14	8.73	0.099	0.96			0.94	16.6	0.22	4.04
		11.9		2.78				8.74		1.07				17.4		4.76
Selectivity index source data
	Multiplet counts from flow cytometry								Singlet counts from flow cytometry
Experiment 1
	BELAs								BELAs
	high MOI heparin	high MOI parasites	low MOI heparin	low MOI parasites					high MOI heparin	high MOI parasites	low MOI heparin	low MOI parasites
	643	5397	580	1817					1195	6720	991	2629
	679	4482	546	1612					1221	5651	984	2414
		5649		1581						7012		2495
	CD34s								CD34s
	high MOI heparin	high MOI parasites	low MOI heparin	low MOI parasites					high MOI heparin	high MOI parasites	low MOI heparin	low MOI parasites
	376	4314	289	1241					801	6086	696	2128
	432	2858	292	1285					907	4046	744	2212
		4120		1440						5803		2394
	RBCs								RBCs
	high MOI heparin	high MOI parasites	low MOI heparin	low MOI parasites					high MOI heparin	high MOI parasites	low MOI heparin	low MOI parasites
	192	2792	47	575					359	7272	112	2024
	192	3075	40	511					406	7593	84	1967
		2684		625						8946		2126
Experiment 2
	BELAs								BELAs
	high MOI heparin	high MOI parasites	low MOI heparin	low MOI parasites					high MOI heparin	high MOI parasites	low MOI heparin	low MOI parasites
	719	2428	543	934					1189	3233	738	1238
		3700		852						3172		1264
		2407		852						4916		1315
	CD34s								CD34s
	high MOI heparin	high MOI parasites	low MOI heparin	low MOI parasites					high MOI heparin	high MOI parasites	low MOI heparin	low MOI parasites
	386	3012	263	518					1247	5087	908	1322
	388	3206	274	471					1133	5450	1013	1290
		3321		464						5531		1384
	RBCs								RBCs
	high MOI heparin	high MOI parasites	low MOI heparin	low MOI parasites					high MOI heparin	high MOI parasites	low MOI heparin	low MOI parasites
	218	1900	13	171					554	6392	76	723
	220	1708	24	160					824	6398	67	765
		1741		179						6423		853
Experiment 3
	BELAs								BELAs
	high MOI heparin	high MOI parasites	low MOI heparin	low MOI parasites					high MOI heparin	high MOI parasites	low MOI heparin	low MOI parasites
	1006	6735	681	2358					1372	6590	791	2931
		6737	681	2370						6500		2725
		6864	681	2337						7202		2748
	CD34s								CD34s
	high MOI heparin	high MOI parasites	low MOI heparin	low MOI parasites					high MOI heparin	high MOI parasites	low MOI heparin	low MOI parasites
	675	4168	350	1129					1744	5709	1063	2157
	683	6889	466	1893					1643	9032	1549	3465
		6915		1928						8890		3374
	RBCs								RBCs
	high MOI heparin	high MOI parasites	low MOI heparin	low MOI parasites					high MOI heparin	high MOI parasites	low MOI heparin	low MOI parasites
	345	4264	74	941					418	12157	104	3628
	383	3962	92	815					522	12050	120	3341
		3812		783						12816		3155

## Sheet: Fig4a
Invasion Expt #1
	IgG1	GPA	GPC	band 3	CD55	CD44	CD147			IgG1	GPA	GPC	band 3	CD55	CD44	CD147			IgG1	GPA	GPC	band 3	CD55	CD44	CD147
control	52.1	93059	16748	55446	1035	680	4688		control	0	93006.9	16695.9	55393.9	982.9	627.9	4643.2		control	N/A	100	100	100	100	100	100
BSG KO	51.3	98304	16546	53619	878	971	42.1		BSG KO	0	98252.7	16494.7	53567.7	826.7	919.7	0.1		BSG KO	N/A	105.64	98.7949	96.7032	84.1083	146.472	0.00215369
WT BSG	52.1	86499	13657	47180	789	598	3941		WT BSG	0	86446.9	13604.9	47127.9	736.9	545.9	3902.2		WT BSG	N/A	92.9468	81.4865	85.0778	74.972	86.9406	84.0412
BSGΔC	51.5	99813	17964	59651	1004	933	4214		BSGΔC	0	99761.5	17912.5	59599.5	952.5	881.5	4174.1		BSGΔC	N/A	107.262	107.287	107.592	96.9071	140.389	89.8971
CypB KO	55.1	80892	14122	46467	854	305	3953		CypB KO	0	80836.9	14066.9	46411.9	798.9	249.9	3915.9		CypB KO	N/A	86.9149	84.2536	83.7852	81.2799	39.7993	84.3362
Invasion Expt #2
	IgG1	GPA	GPC	band 3	CD55	CD44	CD147			IgG1	GPA	GPC	band 3	CD55	CD44	CD147			IgG1	GPA	GPC	band 3	CD55	CD44	CD147
control	61.6	93279	16889	52296	822	1232	5361		control	0	93217.4	16827.4	52234.4	760.4	1170.4	5315.5		control	N/A	100	100	100	100	100	100
BSG KO	93.4	91443	15216	51518	665	1172	45.7		BSG KO	0	91349.6	15122.6	51424.6	571.6	1078.6	1.2		BSG KO	N/A	97.9963	89.8689	98.4497	75.171	92.1565	0.0225755
WT BSG	94.7	89867	13641	46530	703	826	4818		WT BSG	0	89772.3	13546.3	46435.3	608.3	731.3	4739.5		WT BSG	N/A	96.3042	80.5014	88.8979	79.9974	62.4829	89.1638
BSGΔC	61.6	98030	17058	58621	874	1015	5165		BSGΔC	0	97968.4	16996.4	58559.4	812.4	953.4	5117.3		BSGΔC	N/A	105.097	101.004	112.109	106.839	81.4593	96.2713
CypB KO	88.4	83829	14158	49388	788	553	5347		CypB KO	0	83740.6	14069.6	49299.6	699.6	464.6	5278.3		CypB KO	N/A	89.8337	83.6113	94.3815	92.0042	39.6958	99.3002
Invasion Expt #3
	IgG1	GPA	GPC	band 3	CD55	CD44	CD147			IgG1	GPA	GPC	band 3	CD55	CD44	CD147			IgG1	GPA	GPC	band 3	CD55	CD44	CD147
control	73.1	91096	15903	51582	953	91096	7773		control	0	91022.9	15829.9	51508.9	879.9	91022.9	7699.9		control	N/A	100	100	100	100	100	100
BSG KO	74.2	95065	16197	53946	1051	95065	64.9		BSG KO	0	94990.8	16122.8	53871.8	976.8	94990.8	-9.3		BSG KO	N/A						-0.120781
WT BSG	70.5	87027	13047	46325	722	87027	6696		WT BSG	0	86956.5	12976.5	46254.5	651.5	86956.5	6625.5		WT BSG	N/A	95.5326	81.9746	89.799	74.0425	95.5326	86.0466
BSGΔC	74.5	99509	17746	61122	1016	99509	7869		BSGΔC	0	99434.5	17671.5	61047.5	941.5	99434.5	7794.5		BSGΔC	N/A	109.241	111.634	118.518	107.001	109.241	101.229
CypB KO	88.3	85712	13047	49536	875	85712	7633		CypB KO	0	85623.7	12958.7	49447.7	786.7	85623.7	7544.7		CypB KO	N/A	94.0683	81.8622	95.9984	89.4079	94.0683	97.9844
Invasion Expt Trial (No CypB KO)
	IgG1	GPA	GPC	band 3	CD55	CD44	CD147			IgG1	GPA	GPC	band 3	CD55	CD44	CD147			IgG1	GPA	GPC	band 3	CD55	CD44	CD147
control	320	111380	17800	64962	1341	1341	7181		control	0	111060	17480	64642	1021	1021	6861		control	N/A	100	100	100	100	100	100
BSG KO	160	122784	19092	71613	1361	1296	124		BSG KO	0	122624	18932	71453	1201	1136	-36		BSG KO	N/A	110.412	108.307	110.536	117.63	111.263	-0.524705
WT BSG	385	112061	17585	65359	1308	1239	7116		WT BSG	0	111676	17200	64974	923	854	6731		WT BSG	N/A	100.555	98.3982	100.514	90.4016	83.6435	98.1052
BSGΔC	229	125049	21698	81139	1644	1785	7494		BSGΔC	0	124820	21469	80910	1415	1556	7265		BSGΔC	N/A	112.39	122.82	125.166	138.59	152.4	105.888
																	MEAN		IgG1	GPA	GPC	band 3	CD55	CD44	CD147
																		control	N/A	100	100	100	100	100	100
																		BSG KO	N/A	104.683	98.9902	101.896	92.303	116.631	-0.155189
																		WT BSG	N/A	96.3345	85.5902	91.0721	79.8534	82.1499	89.3392
																		BSGΔC	N/A	108.498	110.686	115.846	112.334	120.872	98.3213
																		CypB KO	N/A	90.2723	83.2423	91.3884	87.564	57.8545	93.8736
																	STDEV		IgG1	GPA	GPC	band 3	CD55	CD44	CD147
																		control	N/A	0	0	0	0	0	0
																		BSG KO	N/A	6.21419	9.21904	6.22657	21.3608	12.8639	0.233193
																		WT BSG	N/A	2.27919	8.14048	5.36988	6.80917	13.6916	5.18647
																		BSGΔC	N/A	2.99369	8.92534	5.50561	15.1493	29.3678	4.17024
																		CypB KO	N/A	2.3286	0.921978	2.33899	2.23071	27.6814	2.83071

## Sheet: Fig 4b
Invasion Expt #1																											GPA
	IgG1	GPA	GPC	band 3	CD55	CD44	CD147			IgG1	GPA	GPC	band 3	CD55	CD44	CD147			IgG1	GPA	GPC	band 3	CD55	CD44	CD147		control	BSG KO	WT BSG	BSGDC	CypB KO
control	52.1	93059	16748	55446	1035	680	4688		control	0	93006.9	16695.9	55393.9	982.9	627.9	4643.2		control	N/A	100	100	100	100	100	100		100	105.64	92.9468	107.262	86.9149
BSG KO	51.3	98304	16546	53619	878	971	42.1		BSG KO	0	98252.7	16494.7	53567.7	826.7	919.7	0.1		BSG KO	N/A	105.64	98.7949	96.7032	84.1083	146.472	0.00215369		100	97.9963	96.3042	105.097	89.8337
WT BSG	52.1	86499	13657	47180	789	598	3941		WT BSG	0	86446.9	13604.9	47127.9	736.9	545.9	3902.2		WT BSG	N/A	92.9468	81.4865	85.0778	74.972	86.9406	84.0412		100	110.412	95.5326	109.241	94.0683
BSGDC	51.5	99813	17964	59651	1004	933	4214		BSGDC	0	99761.5	17912.5	59599.5	952.5	881.5	4174.1		BSGDC	N/A	107.262	107.287	107.592	96.9071	140.389	89.8971		100		100.555	112.39
CypB KO	55.1	80892	14122	46467	854	305	3953		CypB KO	0	80836.9	14066.9	46411.9	798.9	249.9	3915.9		CypB KO	N/A	86.9149	84.2536	83.7852	81.2799	39.7993	84.3362
																											GPC
Invasion Expt #2																											control	BSG KO	WT BSG	BSGDC	CypB KO
	IgG1	GPA	GPC	band 3	CD55	CD44	CD147			IgG1	GPA	GPC	band 3	CD55	CD44	CD147			IgG1	GPA	GPC	band 3	CD55	CD44	CD147		100	98.7949	81.4865	107.287	84.2536
control	61.6	93279	16889	52296	822	1232	5361		control	0	93217.4	16827.4	52234.4	760.4	1170.4	5315.5		control	N/A	100	100	100	100	100	100		100	89.8689	80.5014	101.004	83.6113
BSG KO	93.4	91443	15216	51518	665	1172	45.7		BSG KO	0	91349.6	15122.6	51424.6	571.6	1078.6	1.2		BSG KO	N/A	97.9963	89.8689	98.4497	75.171	92.1565	0.0225755		100	108.307	81.9746	111.634	81.8622
WT BSG	94.7	89867	13641	46530	703	826	4818		WT BSG	0	89772.3	13546.3	46435.3	608.3	731.3	4739.5		WT BSG	N/A	96.3042	80.5014	88.8979	79.9974	62.4829	89.1638		100		98.3982	122.82
BSGDC	61.6	98030	17058	58621	874	1015	5165		BSGDC	0	97968.4	16996.4	58559.4	812.4	953.4	5117.3		BSGDC	N/A	105.097	101.004	112.109	106.839	81.4593	96.2713
CypB KO	88.4	83829	14158	49388	788	553	5347		CypB KO	0	83740.6	14069.6	49299.6	699.6	464.6	5278.3		CypB KO	N/A	89.8337	83.6113	94.3815	92.0042	39.6958	99.3002		band 3
																											control	BSG KO	WT BSG	BSGDC	CypB KO
Invasion Expt #3																											100	96.7032	85.0778	107.592	83.7852
	IgG1	GPA	GPC	band 3	CD55	CD44	CD147			IgG1	GPA	GPC	band 3	CD55	CD44	CD147			IgG1	GPA	GPC	band 3	CD55	CD44	CD147		100	98.4497	88.8979	112.109	94.3815
control	73.1	91096	15903	51582	953	634	7773		control	0	91022.9	15829.9	51508.9	879.9	560.9	7699.9		control	N/A	100	100	100	100	100	100		100	110.536	89.799	118.518	95.9984
BSG KO	74.2	95065	16197	53946	1051		64.9		BSG KO	0	94990.8	16122.8	53871.8	976.8		-9.3		BSG KO	N/A						-0.120781		100		100.514	125.166
WT BSG	70.5	87027	13047	46325	722	849	6696		WT BSG	0	86956.5	12976.5	46254.5	651.5	778.5	6625.5		WT BSG	N/A	95.5326	81.9746	89.799	74.0425	138.795	86.0466
BSGDC	74.5	99509	17746	61122	1016	1183	7869		BSGDC	0	99434.5	17671.5	61047.5	941.5	1108.5	7794.5		BSGDC	N/A	109.241	111.634	118.518	107.001	197.629	101.229		CD55
CypB KO	88.3	85712	13047	49536	875	539	7633		CypB KO	0	85623.7	12958.7	49447.7	786.7	450.7	7544.7		CypB KO	N/A	94.0683	81.8622	95.9984	89.4079	80.353	97.9844		control	BSG KO	WT BSG	BSGDC	CypB KO
																											100	84.1083	74.972	96.9071	81.2799
Invasion Expt Trial (No CypB KO)																											100	75.171	79.9974	106.839	92.0042
	IgG1	GPA	GPC	band 3	CD55	CD44	CD147			IgG1	GPA	GPC	band 3	CD55	CD44	CD147			IgG1	GPA	GPC	band 3	CD55	CD44	CD147		100	117.63	74.0425	107.001	89.4079
control	320	111380	17800	64962	1341	1341	7181		control	0	111060	17480	64642	1021	1021	6861		control	N/A	100	100	100	100	100	100		100		90.4016	138.59
BSG KO	160	122784	19092	71613	1361	1296	124		BSG KO	0	122624	18932	71453	1201	1136	-36		BSG KO	N/A	110.412	108.307	110.536	117.63	111.263	-0.524705
WT BSG	385	112061	17585	65359	1308	1239	7116		WT BSG	0	111676	17200	64974	923	854	6731		WT BSG	N/A	100.555	98.3982	100.514	90.4016	83.6435	98.1052		CD44
BSGDC	229	125049	21698	81139	1644	1785	7494		BSGDC	0	124820	21469	80910	1415	1556	7265		BSGDC	N/A	112.39	122.82	125.166	138.59	152.4	105.888		control	BSG KO	WT BSG	BSGDC	CypB KO
																											100	146.472	86.9406	140.389	39.7993
																	MEAN		IgG1	GPA	GPC	band 3	CD55	CD44	CD147		100	92.1565	62.4829	81.4593	39.6958
																		control	N/A	100	100	100	100	100	100		100	111.263	138.795	197.629	80.353
																		BSG KO	N/A	104.683	98.9902	101.896	92.303	116.631	-0.155189		100		83.6435	152.4
																		WT BSG	N/A	96.3345	85.5902	91.0721	79.8534	92.9654	89.3392
																		BSGDC	N/A	108.498	110.686	115.846	112.334	142.969	98.3213		CD147
																		CypB KO	N/A	90.2723	83.2423	91.3884	87.564	53.2827	93.8736		control	BSG KO	WT BSG	BSGDC	CypB KO
																											100	0.00215369	89.1638	96.2713	99.3002
																	STDEV		IgG1	GPA	GPC	band 3	CD55	CD44	CD147		100	0.0225755	86.0466	101.229	97.9844
																		control	N/A	0	0	0	0	0	0		100	-0.120781	98.1052	105.888	93.8736
																		BSG KO	N/A	6.21419	9.21904	6.22657	21.3608	12.8639	0.233193		100	-0.524705	89.3392	98.3213
																		WT BSG	N/A	2.27919	8.14048	5.36988	6.80917	32.1835	5.18647
																		BSGDC	N/A	2.99369	8.92534	5.50561	15.1493	47.8135	4.17024
																		CypB KO	N/A	2.3286	0.921978	2.33899	2.23071	20.6979	2.83071

## Sheet: Fig4c
	Figure 4C

## Sheet: Fig4d
Invasion Expt #1
	IgG1	GPA	GPC	band 3	CD55	CD44	CD147			IgG1	GPA	GPC	band 3	CD55	CD44	CD147			IgG1	GPA	GPC	band 3	CD55	CD44	CD147
control	52.1	93059	16748	55446	1035	680	4688		control	0	93006.9	16695.9	55393.9	982.9	627.9	4643.2		control	N/A	100	100	100	100	100	100
BSG KO	51.3	98304	16546	53619	878	971	42.1		BSG KO	0	98252.7	16494.7	53567.7	826.7	919.7	0.1		BSG KO	N/A	105.64	98.7949	96.7032	84.1083	146.472	0.00215369
WT BSG	52.1	86499	13657	47180	789	598	3941		WT BSG	0	86446.9	13604.9	47127.9	736.9	545.9	3902.2		WT BSG	N/A	92.9468	81.4865	85.0778	74.972	86.9406	84.0412
BSGΔC	51.5	99813	17964	59651	1004	933	4214		BSGΔC	0	99761.5	17912.5	59599.5	952.5	881.5	4174.1		BSGΔC	N/A	107.262	107.287	107.592	96.9071	140.389	89.8971
CypB KO	55.1	80892	14122	46467	854	305	3953		CypB KO	0	80836.9	14066.9	46411.9	798.9	249.9	3915.9		CypB KO	N/A	86.9149	84.2536	83.7852	81.2799	39.7993	84.3362
Invasion Expt #2
	IgG1	GPA	GPC	band 3	CD55	CD44	CD147			IgG1	GPA	GPC	band 3	CD55	CD44	CD147			IgG1	GPA	GPC	band 3	CD55	CD44	CD147
control	61.6	93279	16889	52296	822	1232	5361		control	0	93217.4	16827.4	52234.4	760.4	1170.4	5315.5		control	N/A	100	100	100	100	100	100
BSG KO	93.4	91443	15216	51518	665	1172	45.7		BSG KO	0	91349.6	15122.6	51424.6	571.6	1078.6	1.2		BSG KO	N/A	97.9963	89.8689	98.4497	75.171	92.1565	0.0225755
WT BSG	94.7	89867	13641	46530	703	826	4818		WT BSG	0	89772.3	13546.3	46435.3	608.3	731.3	4739.5		WT BSG	N/A	96.3042	80.5014	88.8979	79.9974	62.4829	89.1638
BSGΔC	61.6	98030	17058	58621	874	1015	5165		BSGΔC	0	97968.4	16996.4	58559.4	812.4	953.4	5117.3		BSGΔC	N/A	105.097	101.004	112.109	106.839	81.4593	96.2713
CypB KO	88.4	83829	14158	49388	788	553	5347		CypB KO	0	83740.6	14069.6	49299.6	699.6	464.6	5278.3		CypB KO	N/A	89.8337	83.6113	94.3815	92.0042	39.6958	99.3002
Invasion Expt #3
	IgG1	GPA	GPC	band 3	CD55	CD44	CD147			IgG1	GPA	GPC	band 3	CD55	CD44	CD147			IgG1	GPA	GPC	band 3	CD55	CD44	CD147
control	73.1	91096	15903	51582	953	91096	7773		control	0	91022.9	15829.9	51508.9	879.9	91022.9	7699.9		control	N/A	100	100	100	100	100	100
BSG KO	74.2	95065	16197	53946	1051	95065	64.9		BSG KO	0	94990.8	16122.8	53871.8	976.8	94990.8	-9.3		BSG KO	N/A						-0.120781
WT BSG	70.5	87027	13047	46325	722	87027	6696		WT BSG	0	86956.5	12976.5	46254.5	651.5	86956.5	6625.5		WT BSG	N/A	95.5326	81.9746	89.799	74.0425	95.5326	86.0466
BSGΔC	74.5	99509	17746	61122	1016	99509	7869		BSGΔC	0	99434.5	17671.5	61047.5	941.5	99434.5	7794.5		BSGΔC	N/A	109.241	111.634	118.518	107.001	109.241	101.229
CypB KO	88.3	85712	13047	49536	875	85712	7633		CypB KO	0	85623.7	12958.7	49447.7	786.7	85623.7	7544.7		CypB KO	N/A	94.0683	81.8622	95.9984	89.4079	94.0683	97.9844
Invasion Expt Trial (No CypB KO)
	IgG1	GPA	GPC	band 3	CD55	CD44	CD147			IgG1	GPA	GPC	band 3	CD55	CD44	CD147			IgG1	GPA	GPC	band 3	CD55	CD44	CD147
control	320	111380	17800	64962	1341	1341	7181		control	0	111060	17480	64642	1021	1021	6861		control	N/A	100	100	100	100	100	100
BSG KO	160	122784	19092	71613	1361	1296	124		BSG KO	0	122624	18932	71453	1201	1136	-36		BSG KO	N/A	110.412	108.307	110.536	117.63	111.263	-0.524705
WT BSG	385	112061	17585	65359	1308	1239	7116		WT BSG	0	111676	17200	64974	923	854	6731		WT BSG	N/A	100.555	98.3982	100.514	90.4016	83.6435	98.1052
BSGΔC	229	125049	21698	81139	1644	1785	7494		BSGΔC	0	124820	21469	80910	1415	1556	7265		BSGΔC	N/A	112.39	122.82	125.166	138.59	152.4	105.888
																	MEAN		IgG1	GPA	GPC	band 3	CD55	CD44	CD147
																		control	N/A	100	100	100	100	100	100
																		BSG KO	N/A	104.683	98.9902	101.896	92.303	116.631	-0.155189
																		WT BSG	N/A	96.3345	85.5902	91.0721	79.8534	82.1499	89.3392
																		BSGΔC	N/A	108.498	110.686	115.846	112.334	120.872	98.3213
																		CypB KO	N/A	90.2723	83.2423	91.3884	87.564	57.8545	93.8736
																	STDEV		IgG1	GPA	GPC	band 3	CD55	CD44	CD147
																		control	N/A	0	0	0	0	0	0
																		BSG KO	N/A	6.21419	9.21904	6.22657	21.3608	12.8639	0.233193
																		WT BSG	N/A	2.27919	8.14048	5.36988	6.80917	13.6916	5.18647
																		BSGΔC	N/A	2.99369	8.92534	5.50561	15.1493	29.3678	4.17024
																		CypB KO	N/A	2.3286	0.921978	2.33899	2.23071	27.6814	2.83071

## Sheet: Fig 4e
	Figure 4E

## Sheet: Fig 5b, Supp Figure 8-9
		Count 1		Count 2		Average
Experiment No.	Sample	Parasitemia (%)	Parasitemia relative to control (%)	Parasitemia (%)	Parasitemia relative to control (%)	Parasitemia relative to control (%)
1	BELA + heparin	0.98912	1.64477	0.2	0.329032	0.986903
1	BELA + parasites	60.1371	100	60.7843	100	100
1	BSG K/O	0	0	0	0	0
1	BELA BSG WT	42.1676	70.119	57.757	95.0196	82.5693
1	BELA + BSGΔC	55.996	93.1139	61.5385	101.241	97.1773
1	CypB K/O	60.3792	100.403	66.004	108.587	104.495
2	BELA + heparin	0	0	0	0	0
2	BELA + parasites	1.08588	100	1.23796	100	100
2	BSG K/O	0	0	0	0	0
2	BELA BSG WT	0.875486	80.6243	1.11397	89.9838	85.3041
2	BELA + BSGΔC	0.291545	26.8487	1.06486	86.017	56.4328
2	CypB K/O	0.590551	54.3844	1.01852	82.2737	68.329
3	BELA + heparin	0.0982318	5.25282	0.0982318	5.50098	5.3769
3	BELA + parasites	1.87008	100	1.78571	100	100
3	BSG K/O	0	0	0	0	0
3	BELA BSG WT	2.14844	114.885	1.88679	105.66	110.273
3	BELA + BSGΔC	2.43902	130.424	2.41935	135.484	132.954
3	CypB K/O	1.19403	63.8492	1.67984	94.0711	78.9602
